# Supplementary material for: Genomic Analysis of Staphylococcus aureus Isolates Associated With Peracute Non-gangrenous or Gangrenous Mastitis and Comparison With Other Mastitis-Associated Staphylococcus aureus Isolates
Source: Front Microbiol. 2021 Jul 8;12:688819. doi: 10.3389/fmicb.2021.688819 (PMC8297832; doi:10.3389/fmicb.2021.688819)
Supplement: Supplementary file 6 [file Table_5.XLSX]

## Sheet: Taul1
Supplementary Table S5. The resistance genes of 20 staphylococcal isolates from peracute bovine mastitis (red) or mild/moderate clinical or subclinical bovine mastitis (blue); based on Resistance Gene Identifier in The Comprehensive Antibiotic Resistance Database.
			Sample_1	Sample_14	Sample_16	Sample_18	Sample_2	Sample_5	Sample_6	Sample_7	Sample_13	Sample_19	Sample_9	Sample_17	Sample_4	Sample_8	Sample_12	Sample_15	Sample_20	Sample_10	Sample_3	Sample_11
		ST	97	97	97	352	133	133	133	133	133	133	151	151	3140	3140	3140	3140	3140	479	522	522
		CC	97	97	97	97	133	133	133	133	133	133	151	151	151	151	151	151	151	479	522	522
Resistance gene		Spa	t10008	t527	t529	t267	t1403	t1403	t1403	t1403	t1403	t1403	t529	t529	t529	t529	t529	t529	t529	t543	t3576	t3576
mepR	Multidrug and toxic compound extrusion (MATE) transporter		100	100	100	99.28	100	100	100	100	100	100	100	100	100	100	100	100	100	98.56	100	100
mepA	Multidrug and toxic compound extrusion (MATE) transporter		99.78	99.56	99.56	99.78	98	98	98	100	98	98	98.23	98.23	98.78	97.78	97.78	97.78	97.78	97.55	98.23	92.23
arlR	Major facilitator superfamily (MFS) antibiotic efflux pump		100	100	100	100	100	100	100	100	100	100	100	100	100	100	100	100	100	100	100	100
arlS	Major facilitator superfamily (MFS) antibiotic efflux pump		99.78	99.78	99.78	99.78	99.78	99.78	99.78	99.78	99.78	99.78	99.56	99.56	99.56	99.56	99.56	99.33	99.56	99.33	99.56	99.56
norA	major facilitator superfamily (MFS) antibiotic efflux pump		100	100	100	99.74	96.91	96.91	96.65	96.91	96.91	96.91	97.35	97.35	97.16	97.16	97.16	96.91	97.16	97.42	97.16	97.16
mgrA	ATP-binding cassette (ABC) antibiotic efflux pump, major facilitator superfamily (MFS) antibiotic efflux pump		100	100	100	100	100	100	100	100	100	100	100	100	100	100	100	100	100	100	100	100
tet(38)	Major facilitator superfamily (MFS) antibiotic efflux pump		100	99.78	99.78	99.78	99.56	99.56	99.56	99.56	99.56	99.56	99.78	99.78	99.78	99.78	99.78	99.78	99.78	99.56	99.78	99.78
LmrS	Major facilitator superfamily (MFS) antibiotic efflux pump		99.38	99.38	99.38	98.76	97.71	97.71	97.92	97.92	97.92	97.92	97.29	97.29	97.29	97.29	97.29	97.29	97.29	97.5	96.04	96.04
murA	Antibiotic resistant murA transferase		NF	NF	NF	NF	99.52	99.52	99.52	99.52	99.52	99.52	99.0	99.05	99.29	99.29	99.29	99.29	99.29	99.52	99.05	99.05
glpT	Antibiotic-resistant GlpT		NF	NF	NF	NF	NF	99.78	99.78	99.78	99.56	99.56	99.34	99.34	99.12	99.12	99.12	99.12	99.12	99.34	99.78	99.78
fosB	Fosfomycin thiol transferase		NF	NF	NF	NF	98.56	98.56	98.56	98.56	98.56	98.56	NF	NF	NF	NF	NF	NF	NF	NF	NF	NF
